# Supplementary material for: Association Between Radiotherapy (±Chemotherapy) and the Severity of Low Anterior Resection Syndrome After Rectal Cancer Surgery: Does Radiotherapy Separate Risk?
Source: Med Sci (Basel). 2026 Apr 29;14(2):220. doi: 10.3390/medsci14020220 (PMC13214608; doi:10.3390/medsci14020220)
Supplement: Supplementary file 1 [file medsci-14-00220-s001.zip]

Archive with 1 entries (1 files):
- medsci-4223855-supplementary.pdf
